# Supplementary material for: Pathogenesis of Rift Valley Fever Virus in a BALB/c Mouse Model Is Affected by Virus Culture Conditions and Sex of the Animals
Source: Viruses. 2023 Nov 30;15(12):2369. doi: 10.3390/v15122369 (PMC10747589; doi:10.3390/v15122369)
Supplement: Supplementary file 1 [file viruses-15-02369-s001.zip]

Archive with 1 entries (1 files):
- viruses-2725283-supplementary.pdf
